# Supplementary material for: Efficacy and Safety of Transcutaneous Acupoint Electrical Stimulation in the Treatment of Cervical Spondylosis: A Multicenter Randomized Open‐Labeled Controlled Clinical Study
Source: Pain Res Manag. 2025 Dec 5;2025:3949302. doi: 10.1155/prm/3949302 (PMC12767416; doi:10.1155/prm/3949302)
Supplement: Supplementary file 1 — Supporting Information Additional supporting information can be found online in the Supporting Information section. [file PRM-2025-3949302-s001.zip]

Archive with 2 entries (2 files):
- CONSORT_2010_Checklist.doc
- Study_protocol.docx
